# Supplementary material for: Genome-Wide Identification and Characterization of Chinese Cabbage S1fa Transcription Factors and Their Roles in Response to Salt Stress
Source: Antioxidants (Basel). 2022 Sep 9;11(9):1782. doi: 10.3390/antiox11091782 (PMC9495863; doi:10.3390/antiox11091782)
Supplement: Supplementary file 1 [file antioxidants-11-01782-s001.zip]

Archive with 2 entries (2 files):
- Primer supplimentry files.xlsx
- Supplementary Table. S1.pdf
